# Supplementary material for: Mutant FUS causes DNA ligation defects to inhibit oxidative damage repair in Amyotrophic Lateral Sclerosis
Source: Nat Commun. 2018 Sep 11;9:3683. doi: 10.1038/s41467-018-06111-6 (PMC6134028; doi:10.1038/s41467-018-06111-6)
Supplement: Supplementary file 4 — Supplementary Data 1 [file 41467_2018_6111_MOESM4_ESM.xlsx]

## Sheet: non redundat ID's
Heterogeneous nuclear ribonucleoprotein U OS=Homo sapiens GN=HNRNPU	List of proteins identified in FUS immuneprecipitate complex by mass spectroscopy
Kinesin-like protein KIF11 OS=Homo sapiens GN=KIF11
Methylosome protein 50 OS=Homo sapiens GN=WDR77
Protein arginine N-methyltransferase 5 OS=Homo sapiens GN=PRMT5
RNA-binding protein FUS OS=Homo sapiens GN=FUS
Small nuclear ribonucleoprotein Sm D1 OS=Homo sapiens GN=SNRPD1
Heterogeneous nuclear ribonucleoprotein H OS=Homo sapiens GN=HNRNPH1
Nuclease-sensitive element-binding protein 1 OS=Homo sapiens GN=YBX1
Tubulin alpha-1B chain OS=Homo sapiens GN=TUBA1B
U1 small nuclear ribonucleoprotein 70 kDa OS=Homo sapiens GN=SNRNP70
ATP-dependent RNA helicase DDX3X OS=Homo sapiens GN=DDX3X
Heterogeneous nuclear ribonucleoproteins A2/B1 OS=Homo sapiens GN=HNRNPA2B1
Polyadenylate-binding protein 1 OS=Homo sapiens GN=PABPC1
Small nuclear ribonucleoprotein Sm D3 OS=Homo sapiens GN=SNRPD3
Small nuclear ribonucleoprotein E OS=Homo sapiens GN=SNRPE
BTB/POZ domain-containing protein KCTD5 OS=Homo sapiens GN=KCTD5
Heterogeneous nuclear ribonucleoprotein F OS=Homo sapiens GN=HNRNPF
Heterogeneous nuclear ribonucleoprotein H2 OS=Homo sapiens GN=HNRNPH2
Heterogeneous nuclear ribonucleoprotein K OS=Homo sapiens GN=HNRNPK
Insulin-like growth factor 2 mRNA-binding protein 1 OS=Homo sapiens GN=IGF2BP1
Keratin, type II cytoskeletal 1 OS=Homo sapiens GN=KRT1
Nucleolin OS=Homo sapiens GN=NCL
Polyadenylate-binding protein 4 OS=Homo sapiens GN=PABPC4
Protein phosphatase 1B OS=Homo sapiens GN=PPM1B
Small nuclear ribonucleoprotein Sm D2 OS=Homo sapiens GN=SNRPD2
Tubulin beta chain OS=Homo sapiens GN=TUBB
Tubulin beta-4B chain OS=Homo sapiens GN=TUBB4B
U1 small nuclear ribonucleoprotein A OS=Homo sapiens GN=SNRPA
Heat shock 70 kDa protein 1A/1B OS=Homo sapiens GN=HSPA1A
Heat shock 70 kDa protein 6 OS=Homo sapiens GN=HSPA6
Heat shock cognate 71 kDa protein OS=Homo sapiens GN=HSPA8
Heterogeneous nuclear ribonucleoprotein U-like protein 1 OS=Homo sapiens GN=HNRNPUL1
Probable ATP-dependent RNA helicase DDX17 OS=Homo sapiens GN=DDX17
Probable ATP-dependent RNA helicase DDX5 OS=Homo sapiens GN=DDX5
Actin, cytoplasmic 1 OS=Homo sapiens GN=ACTB
Polypyrimidine tract-binding protein 1 OS=Homo sapiens GN=PTBP1
Serine/threonine-protein kinase RIO1 OS=Homo sapiens GN=RIOK1
Small nuclear ribonucleoprotein-associated proteins B and B' OS=Homo sapiens GN=SNRPB
Elongation factor 1-alpha 1 OS=Homo sapiens GN=EEF1A1
Heat shock-related 70 kDa protein 2 OS=Homo sapiens GN=HSPA2
Histone H4 OS=Homo sapiens GN=HIST1H4A
Tubulin alpha-1A chain OS=Homo sapiens GN=TUBA1A
ATP-dependent RNA helicase A OS=Homo sapiens GN=DHX9
Heterogeneous nuclear ribonucleoprotein A3 OS=Homo sapiens GN=HNRNPA3
Insulin-like growth factor 2 mRNA-binding protein 3 OS=Homo sapiens GN=IGF2BP3
Nucleophosmin OS=Homo sapiens GN=NPM1
Putative pre-mRNA-splicing factor ATP-dependent RNA helicase DHX15 OS=Homo sapiens GN=DHX15
X-ray repair cross-complementing protein 1 OS=Homo sapiens GN=XRCC1
U1 small nuclear ribonucleoprotein C OS=Homo sapiens GN=SNRPC
La-related protein 1 OS=Homo sapiens GN=LARP1
Polyubiquitin-B OS=Homo sapiens GN=UBB
Histone H1.2 OS=Homo sapiens GN=HIST1H1C
Histone H1.4 OS=Homo sapiens GN=HIST1H1E
Interleukin enhancer-binding factor 2 OS=Homo sapiens GN=ILF2
Non-POU domain-containing octamer-binding protein OS=Homo sapiens GN=NONO
Nucleolar RNA helicase 2 OS=Homo sapiens GN=DDX21
RNA-binding protein 10 OS=Homo sapiens GN=RBM10
Small nuclear ribonucleoprotein F OS=Homo sapiens GN=SNRPF
Splicing factor 3B subunit 1 OS=Homo sapiens GN=SF3B1
ATP-dependent RNA helicase DDX3Y OS=Homo sapiens GN=DDX3Y
Polyadenylate-binding protein 3 OS=Homo sapiens GN=PABPC3
TATA-binding protein-associated factor 2N OS=Homo sapiens GN=TAF15
Myb-binding protein 1A OS=Homo sapiens GN=MYBBP1A
U2 snRNP-associated SURP motif-containing protein OS=Homo sapiens GN=U2SURP
Heat shock 70 kDa protein 1-like OS=Homo sapiens GN=HSPA1L
Histone H2A type 1-B/E OS=Homo sapiens GN=HIST1H2AB
Insulin-like growth factor 2 mRNA-binding protein 2 OS=Homo sapiens GN=IGF2BP2
KH domain-containing, RNA-binding, signal transduction-associated protein 1 OS=Homo sapiens GN=KHDRBS1
Methylosome subunit pICln OS=Homo sapiens GN=CLNS1A
Polyadenylate-binding protein 1-like OS=Homo sapiens GN=PABPC1L
RNA-binding motif protein, X chromosome OS=Homo sapiens GN=RBMX
Splicing factor, proline- and glutamine-rich OS=Homo sapiens GN=SFPQ
tRNA-splicing ligase RtcB homolog OS=Homo sapiens GN=RTCB
Tubulin alpha-1C chain OS=Homo sapiens GN=TUBA1C
Tubulin alpha-8 chain OS=Homo sapiens GN=TUBA8
Tubulin beta-2A chain OS=Homo sapiens GN=TUBB2A
Calcium homeostasis endoplasmic reticulum protein OS=Homo sapiens GN=CHERP
Splicing factor 3B subunit 3 OS=Homo sapiens GN=SF3B3
ATP-dependent RNA helicase DDX1 OS=Homo sapiens GN=DDX1
Beta-actin-like protein 2 OS=Homo sapiens GN=ACTBL2
Heterogeneous nuclear ribonucleoprotein A1 OS=Homo sapiens GN=HNRNPA1
Heterogeneous nuclear ribonucleoprotein Q OS=Homo sapiens GN=SYNCRIP
Histone H2B type 1-K OS=Homo sapiens GN=HIST1H2BK
Keratin, type I cytoskeletal 10 OS=Homo sapiens GN=KRT10
Keratin, type II cytoskeletal 2 epidermal OS=Homo sapiens GN=KRT2
Pyrroline-5-carboxylate reductase 3 OS=Homo sapiens GN=PYCRL
Splicing factor U2AF 65 kDa subunit OS=Homo sapiens GN=U2AF2
Tubulin beta-6 chain OS=Homo sapiens GN=TUBB6
Tubulin beta-8 chain-like protein LOC260334 OS=Homo sapiens
Y-box-binding protein 3 OS=Homo sapiens GN=YBX3
ADP/ATP translocase 2 OS=Homo sapiens GN=SLC25A5
CAD protein OS=Homo sapiens GN=CAD
Dedicator of cytokinesis protein 4 OS=Homo sapiens GN=DOCK4
Splicing factor, arginine/serine-rich 15 OS=Homo sapiens GN=SCAF4
BTB/POZ domain-containing protein KCTD17 OS=Homo sapiens GN=KCTD17
E3 ubiquitin-protein ligase TRIM21 OS=Homo sapiens GN=TRIM21
ELAV-like protein 1 OS=Homo sapiens GN=ELAVL1
Far upstream element-binding protein 2 OS=Homo sapiens GN=KHSRP
Heterogeneous nuclear ribonucleoprotein D0 OS=Homo sapiens GN=HNRNPD
Heterogeneous nuclear ribonucleoprotein L OS=Homo sapiens GN=HNRNPL
Heterogeneous nuclear ribonucleoprotein M OS=Homo sapiens GN=HNRNPM
Interleukin enhancer-binding factor 3 OS=Homo sapiens GN=ILF3
Poly(rC)-binding protein 2 OS=Homo sapiens GN=PCBP2
POTE ankyrin domain family member E OS=Homo sapiens GN=POTEE
Putative helicase MOV-10 OS=Homo sapiens GN=MOV10
SCY1-like protein 2 OS=Homo sapiens GN=SCYL2
Ataxin-2 OS=Homo sapiens GN=ATXN2
Cleavage and polyadenylation specificity factor subunit 1 OS=Homo sapiens GN=CPSF1
DNA-dependent protein kinase catalytic subunit OS=Homo sapiens GN=PRKDC
Dolichyl-diphosphooligosaccharide--protein glycosyltransferase subunit STT3B OS=Homo sapiens GN=STT3B
Eukaryotic translation initiation factor 4 gamma 1 OS=Homo sapiens GN=EIF4G1
Eukaryotic translation initiation factor 5B OS=Homo sapiens GN=EIF5B
Fatty acid synthase OS=Homo sapiens GN=FASN
Filamin-A OS=Homo sapiens GN=FLNA
Lamin-B receptor OS=Homo sapiens GN=LBR
Microtubule-associated protein 1B OS=Homo sapiens GN=MAP1B
Microtubule-associated protein 4 OS=Homo sapiens GN=MAP4
Myosin-9 OS=Homo sapiens GN=MYH9
Phosphatidylserine synthase 1 OS=Homo sapiens GN=PTDSS1
Pre-mRNA-processing-splicing factor 8 OS=Homo sapiens GN=PRPF8
Probable ATP-dependent RNA helicase YTHDC2 OS=Homo sapiens GN=YTHDC2
Probable C-mannosyltransferase DPY19L1 OS=Homo sapiens GN=DPY19L1
Protein PRRC2A OS=Homo sapiens GN=PRRC2A
Protein SCAF8 OS=Homo sapiens GN=SCAF8
Putative ATP-dependent RNA helicase DHX57 OS=Homo sapiens GN=DHX57
Surfeit locus protein 4 OS=Homo sapiens GN=SURF4
U5 small nuclear ribonucleoprotein 200 kDa helicase OS=Homo sapiens GN=SNRNP200
Very-long-chain (3R)-3-hydroxyacyl-[acyl-carrier protein] dehydratase 3 OS=Homo sapiens GN=PTPLAD1
[Pyruvate dehydrogenase (acetyl-transferring)] kinase isozyme 1, mitochondrial OS=Homo sapiens GN=PDK1
Actin, gamma-enteric smooth muscle OS=Homo sapiens GN=ACTG2
Adiponectin receptor protein 2 OS=Homo sapiens GN=ADIPOR2
Ankyrin repeat and SOCS box protein 8 OS=Homo sapiens GN=ASB8
Bcl-2-like protein 2 OS=Homo sapiens GN=BCL2L2
Calmodulin OS=Homo sapiens GN=CALM1
Caprin-1 OS=Homo sapiens GN=CAPRIN1
Diacylglycerol O-acyltransferase 2-like protein 6 OS=Homo sapiens GN=DGAT2L6
Eukaryotic initiation factor 4A-II OS=Homo sapiens GN=EIF4A2
Fibroblast growth factor 23 OS=Homo sapiens GN=FGF23
Fibroblast growth factor-binding protein 2 OS=Homo sapiens GN=FGFBP2
GDNF family receptor alpha-2 OS=Homo sapiens GN=GFRA2
Granzyme H OS=Homo sapiens GN=GZMH
GTP-binding nuclear protein Ran OS=Homo sapiens GN=RAN
Heat shock protein HSP 90-alpha OS=Homo sapiens GN=HSP90AA1
Heat shock protein HSP 90-beta OS=Homo sapiens GN=HSP90AB1
Heterogeneous nuclear ribonucleoprotein R OS=Homo sapiens GN=HNRNPR
Histone H2A type 2-C OS=Homo sapiens GN=HIST2H2AC
Histone H2B type 1-A OS=Homo sapiens GN=HIST1H2BA
HLA class I histocompatibility antigen, B-37 alpha chain OS=Homo sapiens GN=HLA-B
Keratin, type I cytoskeletal 27 OS=Homo sapiens GN=KRT27
Keratin, type I cytoskeletal 9 OS=Homo sapiens GN=KRT9
Keratin, type II cytoskeletal 1b OS=Homo sapiens GN=KRT77
MOB-like protein phocein OS=Homo sapiens GN=MOB4
Negative elongation factor E OS=Homo sapiens GN=NELFE
Nuclear cap-binding protein subunit 1 OS=Homo sapiens GN=NCBP1
Partitioning defective 6 homolog alpha OS=Homo sapiens GN=PARD6A
Poly [ADP-ribose] polymerase 1 OS=Homo sapiens GN=PARP1
Poly(rC)-binding protein 1 OS=Homo sapiens GN=PCBP1
Polyadenylate-binding protein 1-like 2 OS=Homo sapiens GN=PABPC1L2A
Polyadenylate-binding protein 5 OS=Homo sapiens GN=PABPC5
Polycomb group RING finger protein 1 OS=Homo sapiens GN=PCGF1
Probable ATP-dependent RNA helicase DDX4 OS=Homo sapiens GN=DDX4
Protein disulfide-isomerase OS=Homo sapiens GN=P4HB
Protein FAM181B OS=Homo sapiens GN=FAM181B
Protein FAM71E1 OS=Homo sapiens GN=FAM71E1
Putative heat shock 70 kDa protein 7 OS=Homo sapiens GN=HSPA7
Putative RNA-binding protein Luc7-like 2 OS=Homo sapiens GN=LUC7L2
Ret finger protein-like 4A OS=Homo sapiens GN=RFPL4A
RNA-binding protein 14 OS=Homo sapiens GN=RBM14
Serine/arginine-rich splicing factor 1 OS=Homo sapiens GN=SRSF1
Testis-expressed sequence 13B protein OS=Homo sapiens GN=TEX13B
Tubulin alpha-4A chain OS=Homo sapiens GN=TUBA4A
Tubulin beta-1 chain OS=Homo sapiens GN=TUBB1
Tumor necrosis factor receptor superfamily member 14 OS=Homo sapiens GN=TNFRSF14
U2 small nuclear ribonucleoprotein B'' OS=Homo sapiens GN=SNRPB2
UPF0544 protein C5orf45 OS=Homo sapiens GN=C5orf45
Z-DNA-binding protein 1 OS=Homo sapiens GN=ZBP1
14-3-3 protein epsilon OS=Homo sapiens GN=YWHAE
3-hydroxyanthranilate 3,4-dioxygenase OS=Homo sapiens GN=HAAO
Activating signal cointegrator 1 complex subunit 3 OS=Homo sapiens GN=ASCC3
ADP/ATP translocase 3 OS=Homo sapiens GN=SLC25A6
Ataxin-2-like protein OS=Homo sapiens GN=ATXN2L
Bifunctional glutamate/proline--tRNA ligase OS=Homo sapiens GN=EPRS
Carbamoyl-phosphate synthase [ammonia], mitochondrial OS=Homo sapiens GN=CPS1
Chromodomain-helicase-DNA-binding protein 4 OS=Homo sapiens GN=CHD4
CLOCK-interacting circadian protein OS=Homo sapiens GN=KIAA1737
COBW domain-containing protein 6 OS=Homo sapiens GN=CBWD6
Collagen alpha-1(XVIII) chain OS=Homo sapiens GN=COL18A1
Cytochrome P450 26B1 OS=Homo sapiens GN=CYP26B1
Cytoplasmic dynein 1 heavy chain 1 OS=Homo sapiens GN=DYNC1H1
DNA mismatch repair protein Msh6 OS=Homo sapiens GN=MSH6
Gem-associated protein 5 OS=Homo sapiens GN=GEMIN5
General transcription factor 3C polypeptide 1 OS=Homo sapiens GN=GTF3C1
HEAT repeat-containing protein 2 OS=Homo sapiens GN=HEATR2
Helicase with zinc finger domain 2 OS=Homo sapiens GN=HELZ2
Insulin receptor substrate 4 OS=Homo sapiens GN=IRS4
La-related protein 1B OS=Homo sapiens GN=LARP1B
Large proline-rich protein BAG6 OS=Homo sapiens GN=BAG6
Monocarboxylate transporter 1 OS=Homo sapiens GN=SLC16A1
Myosin-10 OS=Homo sapiens GN=MYH10
NADH dehydrogenase [ubiquinone] 1 alpha subcomplex subunit 2 OS=Homo sapiens GN=NDUFA2
Probable ATP-dependent RNA helicase DDX20 OS=Homo sapiens GN=DDX20
Protein PRRC2C OS=Homo sapiens GN=PRRC2C
Protein RRP5 homolog OS=Homo sapiens GN=PDCD11
Protein S100-A7 OS=Homo sapiens GN=S100A7
Ras-related protein Rab-34 OS=Homo sapiens GN=RAB34
Sarcoplasmic/endoplasmic reticulum calcium ATPase 2 OS=Homo sapiens GN=ATP2A2
Spectrin beta chain, non-erythrocytic 1 OS=Homo sapiens GN=SPTBN1
Tachykinin-3 OS=Homo sapiens GN=TAC3
WD repeat-containing protein 6 OS=Homo sapiens GN=WDR6
YLP motif-containing protein 1 OS=Homo sapiens GN=YLPM1
Zinc finger CCCH domain-containing protein 4 OS=Homo sapiens GN=ZC3H4
